# Supplementary material for: A geological carbon cycle sink hosted by ocean crust talus breccias
Source: Nat Geosci. 2025 Nov 24;18(12):1279–86. doi: 10.1038/s41561-025-01839-5 (PMC12685744; doi:10.1038/s41561-025-01839-5)
Supplement: Supplementary file 2 — Supplementary Tables 1–6. [file 41561_2025_1839_MOESM2_ESM.xlsx]

## Sheet: Supplementary Table 1
	Supplementary Table 1. Site U1557 core-logging results and CO2 content.
	See Supplementary Information for table legend.
												Logged abundance of core components										Breccia component's contributions to core CO2 content
	Exp	Hole	Core		Core top depth	Top depth		Drilled core interval length	Recovered core	Recovery		CaCO3 cement	Non-carbonate secondary minerals	Open porosity	Altered basalt clasts	Recrystallized pelagic carbonate sediment	Authigenic carbonate-zeolite matrix		Original porosity	Core bulk density		CaCO3 cement	Altered basalt clasts	Recrystallized pelagic carbonate sediment	Authigenic carbonate-zeolite matrix		Total CO2
					(mbsf)	(msb)		(m)	(m)	(%)		(vol%)	(vol%)	(vol%)	(vol%)	(vol%)	(vol%)		(vol%)	kg/m3		CO2 wt%	CO2 wt%	CO2 wt%	CO2 wt%		wt%
	390C	U1557B	63X		564.74	-0.03		3.16	1.025	32.4367		4.8	0.2	1	65.8	28.2	0		34.2	2529.5		2.3	0.7	11.2	0		14.2
	390C	U1557B	64X		567.9	3.13		1.5	0.67	44.6667		2.4	0.3	0.3	69.8	27.2	0		30.1711	2547.53		1.1	0.7	10.7	0		12.6
	390C	U1557B	65X		569.4	4.63		2.5	0.57	22.8		3.8	0.2	0	81.6	14.4	0		18.4161	2583.58		1.8	0.8	5.6	0		8.2
	390C	U1557B	66X		571.9	7.13		3.7	2.09	56.4865		6	0.3	0.2	79.8	13.7	0		20.2414	2582.4		2.8	0.8	5.4	0		8.9
	390	U1557D	2R		575.6	10.83		6.1	1.98	32.459		1.1	0.3	0	69.1	29.5	0		30.8787	2548.82		0.5	0.7	11.6	0		12.9
	390	U1557D	3R		581.7	16.93		5.7	5.04	88.4211		8.3	1.3	1.2	75	10.4	3.8		25.0132	2552.51		3.9	0.8	4.1	0.8		9.5
	390	U1557D	4R		587.4	22.63		9.7	6.17	63.6082		11.8	0.2	1.4	83.1	0	3.5		16.8747	2573.89		5.5	0.8	0	0.7		7
	390	U1557D	5R		597.1	32.33		9.8	5.54	56.5306		14.6	0.3	1.8	74.9	0	8.5		25.0911	2551.8		6.8	0.8	0	1.8		9.4
	390	U1557D	6R		606.9	42.13		9.7	7.39	76.1856		9.9	0.1	1.1	84.1	0	4.8		15.8908	2576.61		4.6	0.9	0	1		6.5
	390	U1557D	7R		616.6	51.83		9.7	4.82	49.6907		10.2	0.1	1	86.9	0	1.7		13.0551	2588.91		4.7	0.9	0	0.4		5.9
	390	U1557D	8R		626.6	61.53		9.8	5.3	54.0816		11.1	0.3	2.4	83.9	0	2.3		16.0644	2551.41		5.2	0.9	0	0.5		6.5
	390	U1557D	9R		636.1	71.33		1	0.57	57		2.8	0.2	0	58.2	0	38.8		41.7853	2491.83		1.3	0.6	0	8.5		10.5
	390	U1557D	10R		637.1	72.33		8.7	8.47	97.3563		9.7	0.3	0.6	82	0	7.4		17.9776	2580.17		4.5	0.8	0	1.6		6.9
	390	U1557D	11R		645.8	81.03		9.7	3.67	37.8351		8.5	1.2	0.2	84.9	0	5.2		15.0566	2597.02		3.9	0.9	0	1.1		5.9
	390	U1557D	12R		655.5	90.73		9.8	8.83	90.102		7	0.3	0.3	88.4	0	3.9		11.5859	2595.77		3.2	0.9	0	0.8		4.9
	390	U1557D	13R		665.3	100.53		9.7	6.87	70.8247		8.2	0.4	0.3	83.5	0	7.7		16.5427	2587.64		3.8	0.8	0	1.6		6.3
	390	U1557D	14R		675	110.23		9.7	6.63	68.3505		5.8	0.1	0	77.6	0	16.6		22.4478	2564.38		2.7	0.8	0	3.5		7
	Weighted mean by drilled core interval lengths									63.0502		8.7	0.4	0.8	80.9	3.8	5.4		19.0811	2572.13		4	0.8	1.5	1.2		7.5
	Standard deviation of weighted mean (by drilled core interval lengths)											3.2	0.3	0.7	6	8.7	5.3		6.01919	19.5585		1.5	0.1	3.4	1.1		2.2
										Breccia component density (kg/m3)*:		2710	2610	0	2610	2400	2300
										Breccia component CO2 content (wt%)		44.01	0	0	1	41.9	23.8

## Sheet: Supplementary Table 2
	Supplementary Table 2. CO2 concentrations of U1557 whole rock samples.
	See Supplementary Information for table legend.
	Sample	Depth	CO2
		(mbsf)	(wt%)
	Recrystallized pelagic carbonate sediment
	390-U1557D-2R-1 29-39cm	575.89	43.3
	390-U1557D-2R-1 80-90cm	576.4	39.2
	390-U1557D-2R-1 111-121cm	576.71	39.2
	390-U1557D-3R-1 46-52cm	582.2	43.6
	390-U1557D-3R-1 78-83cm	582.48	44
		mean	41.9
	Authigenic carbonate-zeolite cement
	390-U1557D-5R-4 87-95cm	602.13	26
	390-U1556D-5R-4 86-88cm	602.135	28.2
	390-U1557D-8R-1 71-79cm	627.31	17.2
		mean	23.8
	Altered basalt clast
	390-U1557D-2R-2 37-40cm	577.18	0.7
	390-U1557D-4R-2 134-143cm	590.24	1.1
	390-U1557D-10R-1 22-31cm	637.32	0.2
	390-U1557D-10R-2 40-47cm	638.93	0.1
	390-U1557D-10R-2 40-47cm	638.93	0.2
	390-U1557D-12R-8 116-122cm	663.78	0.8
	390-U1557D-3R-3 54-62cm	585.06	0.3
	390-U1557D-4R-4 21-27cm	591.78	1.5
	390-U1557D-5R-3 71-74cm	600.59	0.4
	390-U1557D-6R-4 93-101cm	611.57	1
	390-U1557D-6R-4 104-108cm	611.63	1.4
	390-U1557D-8R-3 30-39cm	629.18	0.5
	390-U1557D-8R-5 82-90cm	632.36	0.8
	390-U1557D-10R-5 22-27cm	643.09	1.2
	390-U1557D-12R-8 116-122cm	663.78	1.1
	390-U1557D-4R-1 124-127cm	588.64	0.5
	390-U1557D-4R-3 121.5-127.5cm	591.565	2.9
	390-U1557D-3R-3 39.5-47.5cm	584.915	1.6
	390-U1557D-5R-1 87-94cm	597.97	1.4
	390-U1557D-6R-5 80-90cm	612.86	0.7
	390-U1557D-8R-4 136-140cm	631.45	1.5
	390-U1557D-11R-1 36-47cm	646.16	5.1
	390-U1557D-12R-4 0-10cm	658.26	0.8
	390-U1557D-13R-2 65-74cm	667.42	0.2
	390-U1557D-13R-5 32-37cm	671.24	0.9
	390-U1557D-8R-1 30-36cm	626.9	0.8
	390-U1557D-13R-4 0-12cm	669.65	1
	390-U1557D-13R-4 86.5-90cm	670.465	1
	390-U1557D-7R-3 10-25cm	619.48	0.3
	390-U1557D-13R-5 32-37cm	671.24	1.1
	390-U1557D-3R-5 0-6cm	587.4	0.2
	390-U1557D-5R-1 87-94cm	597.97	2
	390-U1557D-6R-2 17-29cm	607.92	0.2
	390-U1557D-7R-3 10-25cm	619.48	0.5
	390-U1557D-11R-1 36-47cm	646.16	0.2
	390-U1557D-12R-6 36-45cm	660.32	0.3
	390-U1557D-13R-4 0-12cm	669.65	1.6
	390-U1557D-13R-4 118-124cm	669.8	0.6
	390-U1557D-13R-4 86.5-90cm	670.465	3.7
	390-U1557D-13R-5 32-37cm	671.24	0.6
	390-U1557D-14R-3 30-42cm	678.06	0.5
	390-U1557D-3R-1 51-60cm	582.21	0.7
	390-U1557D-3R-1 93-100cm	582.68	1.2
	390-U1557D-6R-2 17-29cm	607.92	0.6
	390-U1557D-8R-5 82-90cm	632.36	0.7
	390-U1557D-10R-1 22-31cm	637.32	0.4
		mean	1

## Sheet: Supplementary Table 3
	Supplementary Table 3. Stable (C, O) and radiogenic (Sr) isotope compositions of carbonate samples.
	See Supplementary Information for table legend.
	Sample	Depth	Carbonate occurrence		d13CCCV	d18OCCV	Calculated carbonate precipitation temperatures		Sr isotopic composition
							ice-free oceans (d18Ofluid = -1)*	icehouse oceans (d18Ofluid = 0)*	87Sr/86Sr	± 2 SE	n
		(mbsf)			(‰)VPDB	(‰)Vsmow	(°C)	(°C)
	390-U1557D-3R-1 78-83cm	582.45	Void-fill sparry carbonate		2.03	30.87	9.7	13.8	0.707744	9e-06	200
	390-U1557D-3R-3 40-48cm	584.77	Void-fill sparry carbonate		2.68	31.38	7.6	11.7	0.707755	2.1e-05	140
	390-U1557D-4R-3 122-128cm	591.57	Void-fill sparry carbonate		2.26	31.18	8.4	12.5	0.707865	1e-05	150
	390-U1557D-5R-3 63-71cm	600.51	Void-fill sparry carbonate		1.96	30.74	10.2	14.4	0.707676	7.7e-05	30
	390-U1557D-6R-3 13-18cm	609.29	Void-fill sparry carbonate		2.15	30.99	9.2	13.3	0.707798	1e-05	150
	390-U1557D-7R-2 89-95cm	618.83	Void-fill sparry carbonate		2.61	31.48	7.2	11.2	0.707746	4.5e-05	90
	390-U1557D-8R-1 71-79cm	627.31	Void-fill sparry carbonate		2.41	32.73	2.4	6.2	0.707909	1e-05	140
	390-U1557D-8R-4 136-140cm	631.45	Void-fill sparry carbonate		2.34	31.75	6.1	10.1	0.707951	2.2e-05	130
	390-U1557D-10R-3 52-58cm	640.34	Void-fill sparry carbonate		1.62	33.28	0.3	4.1	0.708023	1.2e-05	120
	390-U1557D-10R-4 63-68cm	641.74	Void-fill sparry carbonate		1.66	33.06	1.2	5	0.708305	6e-06	200
	390-U1557D-11R-2 110-116cm	648.34	Sugary carbonate cement		2.23	31.56	6.9	10.9	0.707778	2e-05	100
	390-U1557D-12R-8 103-106cm	663.65	Sugary carbonate cement		3.42	32.85	1.9	5.8	0.70779	1.5e-05	150
	390-U1557D-13R-4 87-90cm	670.47	Sugary carbonate cement		2.35	31.13	8.6	12.7	0.707761	2.2e-05	100
	390-U1557D-8R-1 71-79cm	627.31	Vein carbonate		2.53	31.5	7.1	11.2	0.707771	1.2e-05	120
	390-U1557D-9R-1 9-16cm	636.19	Vein carbonate		3.5	32.69	2.5	6.4	0.707785	1e-05	150
	390-U1557D-14R-3 116-118cm	678.92	Vein carbonate		1.8	31.82	5.9	9.9	0.707745	1e-05	150
	390-U1557D-11R-2 61-65cm	647.85	Fault vein carbonate		1.64	32.44	3.5	7.4	0.707927	1.3e-05	130
	390-U1557D-3R-1 78-83cm	582.45	Authigenic carbonate-zeolite cement		3.03	32.44	3.5	7.4	0.707803	1.3e-05	100
	390-U1557D-3R-3 40-48cm	584.77	Authigenic carbonate-zeolite cement		2.77	32.72	2.4	6.3	0.707858	5.6e-05	48
	390-U1557D-8R-1 71-79cm	627.31	Authigenic carbonate-zeolite cement		2.11	32.77	2.2	6.1	0.7085	1.6e-05	100
	390-U1557D-2R-1 29-39cm	575.89	Recrystallized pelagic carbonate sediment		3.26	32.27	4.1	8	0.707826	8e-06	200
	390-U1557D-2R-1 111-121cm	576.71	Recrystallized pelagic carbonate sediment		3.1	31.79	6	10	0.707833	1.2e-05	140

## Sheet: Supplementary Table 4
	Supplementary Table 4. Breccia thickness model parameters and results.
	See Supplementary Information for table legend.
			Prior Probability Distributions used in Monte Carlo Simulation:																		Monte Carlo Simulation Results:
			Throw (t):			Strain (ℇ):				Fault Dip (F):			Angle of Repose (R):				Proportion of Slope Talus Covers (x):				Estimated Breccia Thickness (TB):
	Location	Full Spreading Rate	Distribution	Mean		Distribution	Minimum	Maximum		Distribution	Input		Distribution	Minimum	Maximum		Distribution	Minimum	Maximum		Mean	+ error (1s equivalent)	- error (1s equivalent)
		mm/yr		m			%	%						°	°						m	m	m
	MAR13°N	24.6	Exponential	600		Uniform	25	30		Gaussian	Target: median = 65°, min ≈ 55°, max ≈ 75°		b Uniform	25	35		Uniform	0.5	0.7		86.5	70.2	73.3
	MAR29°N	26	Exponential	350		Uniform	10	15		a Gaussian	Target: median = 60°, min ≈ 46°, max ≈ 75°		b Uniform	25	35		Uniform	0.5	0.7		17.9	14.3	15.4
	SoExR	50	Exponential	10.3		Uniform	2.5	7.5		Gaussian	Target: median = 70°, min ≈ 60°, max ≈ 80°		Uniform	24	40		Uniform	0.5	0.7		0.35	0.28	0.3
	CoNz85°W	65	Exponential	50		Uniform	2	6		a Gaussian	Target: median = 60°, min ≈ 46°, max ≈ 75°		b Uniform	25	35		Uniform	0.5	0.7		1.11	0.88	0.97
	EPR9.4-10°N	102	Exponential	10.1		Uniform	2	6		a Gaussian	Target: median = 60°, min ≈ 46°, max ≈ 75°		b Uniform	25	35		Uniform	0.5	0.7		0.16	0.13	0.14
	EPR8.5-10°N	115	Exponential	39		Uniform	1.7	4.7		a Gaussian	Target: median = 60°, min ≈ 46°, max ≈ 75°		b Uniform	25	35		Uniform	0.5	0.7		0.51	0.4	0.44
	EPR3-4°S	131	Exponential	36		Uniform	3.4	5.5		a Gaussian	Target: median = 60°, min ≈ 46°, max ≈ 75°		b Uniform	25	35		Uniform	0.5	0.7		0.65	0.52	0.56
	EPR19°30’S	147	Exponential	16		Uniform	3.7	4.7		a Gaussian	Target: median = 60°, min ≈ 46°, max ≈ 75°		b Uniform	25	35		Uniform	0.5	0.7		0.27	0.27	0.23
	EPR18-19°S	158	Exponential	17.05		Uniform	2.5	7.5		a Gaussian	Target: median = 60°, min ≈ 46°, max ≈ 75°		b Uniform	25	35		Uniform	0.5	0.7		0.35	0.27	0.3

## Sheet: Supplementary Table 5
	Supplementary Table 5. Validation of logged carbonate abundances.
	See Supplementary Information for table legend.
	Core Section	Rock grayscale limits		Area of rock	Carbonate Grayscale limits		Area of carbonate	ImageJ Carbonate	Logging Carbonate	Misfit	Root-sq. misfit	Rel. misfit
	U1557D:	min	max	(x 107 pixels)	min	max	(x 106 pixels)	(vol%)	(vol%)
	2R-2	58	255	1.87	164	255	0.17	0.935	1.02	-0.09	0.09	0.09
	4R-4	64	255	2.42	134	255	1.7	7.04	7.4	-0.36	0.36	0.05
	5R-1	56	255	2.68	115	255	5.74	21.396	21.5	-0.1	0.1	0
	5R-3	68	255	2.32	121	255	5.94	25.558	19.2	6.36	6.36	0.25
	6R-6	53	255	2.78	127	255	3.89	13.997	11.6	2.4	2.4	0.17
	7R-2	58	255	2.66	124	255	2.22	8.349	9.27	-0.92	0.92	0.11
	8R-1	70	176	1.91	135	255	2.82	14.738	15.8	-1.06	1.06	0.07
	9R-1	55	255	1.31	121	255	0.62	4.745	2.79	1.96	1.96	0.41
	10R-4	70	255	2.87	120	252	4.5	15.69	17.9	-2.21	2.21	0.14
	11R-1	58	255	2.86	124	225	1.79	6.273	7.53	-1.26	1.26	0.2
	12R-7	55	255	2.32	118	255	2.24	9.664	5.4	4.26	4.26	0.44
	13R-4	56	255	2.65	124	255	2.88	10.849	18.7	-7.85	7.85	0.72
	14R-1-A	49	255	2.91	111	255	1.1	3.791	5.75	-1.96	1.96	0.52
							Mean:	11.002	11.066	-0.06	2.37	0.24

## Sheet: Supplementary Table 6
	Supplementary Table 6. Comparison of inorganic carbonate oxygen isotope thermometers.
	See Supplementary Information for table legend.
				Calculated precipitation temperatures
	Sample	d18OCO3	d18Ofluid	[1]a	[2]b	[3]c	[4]d		All thermometers			Without [2]
		(‰ VPDB)	(‰ VSMOW)	(°C)	(°C)	(°C)	(°C)		Mean	SD		Mean	SD	RSD
	390-U1557D-2R-1 29-39cm	1.31	-1	4.73	6.54	3.59	4.76258		4.90564	1.21838		4.36086	0.667783	0.153131
	390-U1557D-2R-1 111-121cm	0.84	-1	6.71	8.38	5.83	6.84024		6.94006	1.05965		6.46008	0.549538	0.0850668
	390-U1557D-3R-1 78-83cm	1.47	-1	4.06	5.92	2.84	3.91828		4.18457	1.2788		3.60609	0.667229	0.185028
	390-U1557D-3R-1 78-83cm	-0.05	-1	10.57	12	10.17	10.2358		10.7439	0.855484		10.3253	0.214484	0.0207728
	390-U1557D-3R-3 40-48cm	1.75	-1	2.91	4.85	1.53	3.12334		3.10333	1.36186		2.52111	0.864931	0.343075
	390-U1557D-3R-3 40-48cm	0.45	-1	8.39	9.95	7.71	8.16383		8.55346	0.973015		8.08794	0.346294	0.042816
	390-U1557D-4R-3 122-128cm	0.25	-1	9.26	10.76	8.69	8.93422		9.41106	0.929115		8.96141	0.285971	0.0319114
	390-U1557D-5R-3 63-71cm	-0.18	-1	11.15	12.54	10.82	10.8086		11.3296	0.822287		10.9262	0.193903	0.0177466
	390-U1557D-6R-3 13-18cm	0.07	-1	10.04	11.5	9.58	9.75089		10.2177	0.87568		9.7903	0.232518	0.0237499
	390-U1557D-7R-2 89-95cm	0.54	-1	8	9.58	7.28	7.78038		8.16009	0.993397		7.68679	0.36901	0.0480057
	390-U1557D-8R-1 71-79cm	1.79	-1	2.74	4.7	1.35	2.9055		2.92388	1.37427		2.33183	0.854311	0.366369
	390-U1557D-8R-1 71-79cm	0.57	-1	7.87	9.46	7.13	7.68241		8.0356	1.0002		7.5608	0.384696	0.0508803
	390-U1557D-8R-1 71-79cm	1.75	-1	2.91	4.85	1.53	2.78025		3.01756	1.37096		2.40675	0.762055	0.316632
	390-U1557D-8R-4 136-140cm	0.81	-1	6.84	8.5	5.97	6.59084		6.97521	1.08035		6.46695	0.448038	0.0692812
	390-U1557D-9R-1 9-16cm	1.72	-1	3.03	4.96	1.67	3.2195		3.21987	1.34984		2.63983	0.845227	0.320182
	390-U1557D-10R-3 52-58cm	2.28	-1	0.76	2.87	-0.9	0.71539		0.861348	1.54581		0.191797	0.945787	4.93119
	390-U1557D-10R-4 63-68cm	2.07	-1	1.61	3.65	0.06	1.62737		1.73684	1.47197		1.09912	0.89995	0.818788
	390-U1557D-10R-4 63-68cm	2.07	-1	1.61	3.65	0.06	1.6223		1.73557	1.47209		1.09743	0.898464	0.818696
	390-U1557D-11R-2 61-65cm	1.47	-1	4.06	5.92	2.84	4.18718		4.25179	1.26715		3.69573	0.743804	0.201261
	390-U1557D-11R-2 110-116cm	0.62	-1	7.65	9.26	6.89	7.2865		7.77162	1.03966		7.2755	0.380119	0.0522465
	390-U1557D-12R-8 103-106cm	1.87	-1	2.42	4.4	0.98	2.50588		2.57647	1.40279		1.96863	0.857251	0.435457
	390-U1557D-13R-4 87-90cm	0.2	-1	9.47	10.96	8.94	9.20467		9.64367	0.903835		9.20489	0.265	0.028789
	390-U1557D-14R-3 116-118cm	0.87	-1	6.58	8.26	5.68	6.41107		6.73277	1.0905		6.22369	0.478365	0.076862
									mean (°C)	1.16248			0.571945
									SD (°C)	0.226547			0.261988
									min (°C)	0.822287			0.193903
									max (°C)	1.54581			0.945787
